# Supplementary material for: Cross-Border Cholera Outbreaks in Sub-Saharan Africa, the Mystery behind the Silent Illness: What Needs to Be Done?
Source: PLoS One. 2016 Jun 3;11(6):e0156674. doi: 10.1371/journal.pone.0156674 (PMC4892562; doi:10.1371/journal.pone.0156674)
Supplement: S1 Information — (XLS) [file pone.0156674.s001.xls]

## Sheet: Uganda
Cross border cholera cases, deaths and laboratory tests conducted
This information is available after special request from heads of the Ministries of Health Uganda and Malawi due to sensitivity associated with it.
For more information to access this data set use the following contact email:
Contact email: cddmoh@yahoo.com
