# Supplementary material for: Cross-Border Cholera Outbreaks in Sub-Saharan Africa, the Mystery behind the Silent Illness: What Needs to Be Done?
Source: PLoS One. 2016 Jun 3;11(6):e0156674. doi: 10.1371/journal.pone.0156674 (PMC4892562; doi:10.1371/journal.pone.0156674)
Supplement: S2 Information — (ZIP) [file pone.0156674.s002.zip]

Archive with 2 entries (2 files):
- S 2 File. IRB documents/S2 File.  Cross-border cholera study_ Malawi IRB approval document.pdf
- S 2 File. IRB documents/S2 File. Cross-border cholera study_Uganda IRB  document.pdf
